# Supplementary material for: Harnessing Grape Pomace, a Multifunctional By-Product from the Wine Industry for High-Value Salad Dressings
Source: Molecules. 2025 Feb 5;30(3):693. doi: 10.3390/molecules30030693 (PMC11821133; doi:10.3390/molecules30030693)
Supplement: Supplementary file 1 [file molecules-30-00693-s001.zip]

Archive with 1 entries (1 files):
- molecules-3405776-supplementary.pdf
